# Supplementary material for: Dietary Flavonoid Intake and Cancer Mortality: A Population-Based Cohort Study
Source: Nutrients. 2023 Feb 15;15(4):976. doi: 10.3390/nu15040976 (PMC9967058; doi:10.3390/nu15040976)
Supplement: Supplementary file 1 [file nutrients-15-00976-s001.zip]

Archive with 1 entries (1 files):
- nutrients-2135824-supplementary.pdf
